# Supplementary material for: Behavioral, Sociocultural, and Institutional Barriers to Dengue Prevention and Control Among Rural Communities in the Peruvian Amazon
Source: Healthcare (Basel). 2026 Jun 15;14(12):1715. doi: 10.3390/healthcare14121715 (PMC13300258; doi:10.3390/healthcare14121715)
Supplement: Supplementary file 1 [file healthcare-14-01715-s001.zip]

Archive with 1 entries (1 files):
- healthcare-4348340-supplementary.pdf
